# Supplementary material for: Checklist of the Ichneumonidae of Germany (Insecta, Hymenoptera)
Source: Biodivers Data J. 2021 May 26;9:e64267. doi: 10.3897/BDJ.9.e64267 (PMC8172520; doi:10.3897/BDJ.9.e64267)
Supplement: XML Treatment for Ichneumonidae [file BDJ.9.e64267-treatment1.xml]

<!DOCTYPE tp:taxon-treatment
  PUBLIC "-//TaxonX//DTD Taxonomic Treatment Publishing DTD v0 20100105//EN" "tax-treatment-NSO.dtd">
<tp:taxon-treatment xmlns:tp="http://www.plazi.org/taxpub"><tp:treatment-meta><mixed-citation publication-type="journal"><person-group><name><surname>Riedel</surname><given-names>Matthias</given-names></name><name><surname>Humala</surname><given-names>Andrei E.</given-names></name><name><surname>Schwarz</surname><given-names>Martin</given-names></name><name><surname>Schnee</surname><given-names>Heinz</given-names></name><name><surname>Schmidt</surname><given-names>Stefan</given-names></name></person-group><article-title>Checklist of the <tp:taxon-name><tp:taxon-name-part taxon-name-part-type="family">Ichneumonidae</tp:taxon-name-part></tp:taxon-name> of Germany (<tp:taxon-name><tp:taxon-name-part taxon-name-part-type="class">Insecta</tp:taxon-name-part></tp:taxon-name>, <tp:taxon-name><tp:taxon-name-part taxon-name-part-type="order">Hymenoptera</tp:taxon-name-part></tp:taxon-name>)</article-title><source>Biodivers Data J</source><day>26</day><month>5</month><year>2021</year><volume>9</volume><pub-id pub-id-type="doi">10.3897/BDJ.9.e64267</pub-id></mixed-citation></tp:treatment-meta><tp:nomenclature><tp:taxon-name>
              <object-id xmlns:xlink="http://www.w3.org/1999/xlink" content-type="arpha" xlink:type="simple">5CE9081F-703E-5E54-86F7-9FF5968262D4</object-id>
              <tp:taxon-name-part taxon-name-part-type="family">Ichneumonidae</tp:taxon-name-part>
            </tp:taxon-name><tp:taxon-authority>Latreille, 1802</tp:taxon-authority></tp:nomenclature><tp:treatment-sec sec-type="Notes"><title>Notes</title><p>For a complete checklist of German <tp:taxon-name><tp:taxon-name-part taxon-name-part-type="family">Ichneumonidae</tp:taxon-name-part></tp:taxon-name>, see Suppl. material <xref ref-type="supplementary-material" rid="S6273120">1</xref>.</p></tp:treatment-sec><tp:treatment-sec><!--Section generated to contain objects referenced in tp:taxon-treatment.--><supplementary-material xmlns:xlink="http://www.w3.org/1999/xlink" id="S6273120" orientation="portrait" position="float" xlink:type="simple"><object-id content-type="arpha" xlink:type="simple">E6862676-2000-55F7-9E7D-ED2B91BE36E3</object-id><object-id content-type="doi" xlink:type="simple">10.3897/BDJ.9.e64267.suppl1</object-id><label>Supplementary material 1</label><caption><p>Checklist of German <tp:taxon-name><tp:taxon-name-part taxon-name-part-type="family">Ichneumonidae</tp:taxon-name-part></tp:taxon-name></p></caption><statement content-type="dataType"><label>Data type</label><p>Species checklist</p></statement><p>File: oo_526684.xlsx</p><media xlink:href="bdj-09-e64267-s001.xlsx" mimetype="Microsoft Excel Document" mime-subtype="xlsx" position="float" orientation="portrait" xlink:type="simple"><uri content-type="original_file" xlink:type="simple">https://binary.pensoft.net/file/526684</uri></media><attrib specific-use="authors">Riedel, M., Humala, A., Schnee, H., Schwarz, M., Schmidt, S.</attrib></supplementary-material></tp:treatment-sec></tp:taxon-treatment>
